# Supplementary material for: Telephone-Delivered Dietary Intervention in Patients with Age-Related Macular Degeneration: 3-Month Post-Intervention Findings of a Randomised Controlled Trial
Source: Nutrients. 2020 Oct 10;12(10):3083. doi: 10.3390/nu12103083 (PMC7650817; doi:10.3390/nu12103083)
Supplement: Supplementary file 1 [file nutrients-12-03083-s001.zip]

Archive with 6 entries (6 files):
- Additional File 3.docx
- Additional File 2.docx
- Additional File 1.doc
- Additional File 5.docx
- Additional File 4.docx
- Additional File 6.docx
